# Supplementary material for: Moral processing deficit in behavioral variant frontotemporal dementia is associated with facial emotion recognition and brain changes in default mode and salience network areas
Source: Brain Behav. 2017 Nov 29;7(12):e00843. doi: 10.1002/brb3.843 (PMC5745238; doi:10.1002/brb3.843)
Supplement: Supplementary file 1 [file BRB3-7-e00843-s001.xlsx]

## Sheet: Sheet1
Table SI: Composition of adapted reading the mind in the eyes test. The labels refer to the correct label in the original Reading the Mind in the Eyes test.
Trial	label target	label left alternative	label right alternative	correct answer
1	Desire	Flirtatious	Preoccupied	left
2	Worried	Concerned	Defiant	left
3	Fantasizing	Reflective	Fantasizing	right
4	Despondent	Regretful	Friendly	left
5	Preoccupied	Nervous	Preoccupied	right
6	Cautious	Reflective	Cautious	right
7	Sceptical	Flirtatious	Distrustful	right
8	Accusing	Suspicious	Uneasy	left
9	Contemplative	Preoccupied	Reflective	right
10	Decisive	Confident	Tentative	left
11	Defiant	Hostile	Thoughtful	left
12	Pensive	Playful	Serious	right
13	Interested	Desire	Interested	right
