# Supplementary material for: Moral processing deficit in behavioral variant frontotemporal dementia is associated with facial emotion recognition and brain changes in default mode and salience network areas
Source: Brain Behav. 2017 Nov 29;7(12):e00843. doi: 10.1002/brb3.843 (PMC5745238; doi:10.1002/brb3.843)
Supplement: Supplementary file 2 [file BRB3-7-e00843-s002.xlsx]

## Sheet: Sheet1
Table SII: Brain associations with utilitarian responses on low-conflict dilemmas in bvFTD
	Lat	BA	N	Pheight	t	X	Y	Z
Structural (GM)
SFG/MFG/MeFG	R	10/9	493	1.23809e-06	11.775	18	43	27
				1.56242e-06	11.4198	19	39	34
ACC/MeFG/SFG/RG	R	10/11/32	2597	1.24774e-06	11.763	14	40	4
				1.35744e-06	11.6333	17	43	-9
				2.4309e-06	10.7712	8	49	5
SFG/MeFG	R	10	441	1.65664e-06	11.3319	16	58	4
				5.16875e-05	7.08635	16	68	8
				7.75682e-05	6.68466	16	50	9
MeFG/SFG	L	9	182	3.73103e-06	10.1739	-8	53	22
SFG/MFG	R	11	121	1.07357e-05	8.82121	31	57	-17
ACC/MeFG	L	32/10	424	1.18245e-05	8.70556	-14	44	-3
				1.39241e-05	8.51274	-9	41	3
Ins/IFG (pars opercularis/triangularis	R	13	92	1.86829e-05	8.17472	35	18	13
MFG/IFG	R	47	59	3.93981e-05	7.36496	38	38	-3
IFG (pars orbitalis)	R	47	50	5.48209e-05	7.02703	40	27	-20
Functional (fALFF)
IFG (pars opercularis)/PreCenG/MFG	R	9	36	5.16224e-05	9.03104	45	2	19
				0.000119611	7.76937	48	8	31
				0.000246937	6.80372	42	-1	28
SFG/MeFG	L	32/6	12	5.52182e-05	8.92377	-12	11	52
White matter	L		20	0.000102121	7.99443	-21	8	34
IFG (pars triangularis/opercularis)/MFG	L	9/46	18	0.000119099	7.77541	-45	14	25
				0.000616639	5.72348	-57	17	22
				0.000807946	5.43062	-57	17	31
Ins/IFG	L	13	11	0.000125165	7.70576	-27	17	7
MCC	L	31	13	0.000128885	7.66494	-12	-22	43
MeFG/SFG	L	6	12	0.000134336	7.60751	-6	-7	67
				0.00124111	4.98722	-9	-16	64
IFG (pars triangularis/orbitalis)/MFG	R	47/45	16	0.000194222	7.11203	54	32	-5
IPL/STG/SMG	R	40	16	0.000255722	6.75974	60	-43	22
Put/Ins/IFG (pars triangularis)	R	45	15	0.000461707	6.04971	33	29	1
				0.000538917	5.8737	27	23	1
STG/MTG/AG	L	39	14	0.000743038	5.52021	-39	-37	13
				0.00087739	5.34343	-42	-52	22
PreCG/PoCG	L	4/6	12	0.00100048	5.20662	-21	-25	76
PreCG/MFG	R	4	14	0.00128495	4.95248	27	-25	46
SMG/IPL	L	40	10	0.00134957	4.90364	-57	-49	34
PoCG	R	3/1	15	0.00332285	4.05917	57	-22	58
Functional connectity right insula with structural results
MeFG	R	11	46	0.003	3.9735	14	44	-13
ACC	R	10	139	0.002403	4.17249	8	44	-7
ACC	L	32	63	0.000232	5.88839	-12	44	-4
Imaging results. GM= grey matter; LAT= laterality; BA= Brodmann area; N= ;number of voxels in cluster; X,Y,Z refer to MNI-coordinates; SFG= superior frontal gyrus; MFG= middle frontal gyrus; MeFG= medial frontal gyrus; ACC= anterior cingulate cortex; RG= rectal gyrus; Ins= insula; IFG= inferior frontal gyrus; fALFF= fractional Amplitude of Low-Frequency Fluctuation; MCC= mid-cingulate cortex; IPL…
